# Supplementary material for: Uncemented Tibial Fixation Has Comparable Prognostic Outcomes and Safety Versus Cemented Fixation in Cruciate-Retaining Total Knee Arthroplasty: A Meta-Analysis of Randomized Controlled Trials
Source: J Clin Med. 2023 Mar 1;12(5):1961. doi: 10.3390/jcm12051961 (PMC10003978; doi:10.3390/jcm12051961)
Supplement: Supplementary file 1 [file jcm-12-01961-s001.zip]

Archive with 1 entries (1 files):
- jcm-2196942-supplementary.pdf
